# Supplementary material for: Micronutrient intake from three popular diet patterns in the United States: modeled replacement of foods highest in added sugar and sodium using the National Health and Nutrition Examination Survey, 2005–2018
Source: Front Nutr. 2023 Oct 13;10:1217774. doi: 10.3389/fnut.2023.1217774 (PMC10614668; doi:10.3389/fnut.2023.1217774)
Supplement: Supplementary file 1 [file Table_1.xlsx]

## Sheet: Supp. Table 1
Supplemental Table 1: Diet categorization
Diet pattern			Inclusion criteria1		Rationale
General population			General population which includes all participants ≥20 y with complete and reliable dietary data from 2005-2018 (n=34,411), including those categorized into the diet patterns below as well as those not categorized into these diet patterns.
Low grain			≤10th percentile of total grain intake		Only 122 out of 34,411 participants in our sample consumed zero grains, which was insufficient to produce reliable nationally representative estimates. Therefore, this study used the 10th percentile of daily grain intake as the cutoff to define low grain intake.
Restricted-carbohydrate			<45% kcal from carbohydrate		Recommended daily carbohydrate intake for adults is 45-65% of kcal.2 A restricted carbohydrate diet can be defined as <45% kcal from carbohydrates and includes moderate carbohydrate diets (26-44% kcal) and low carbohydrate diets (≤25% kcal).3 Sample size for low-carbohydrate diets was insufficient to produce reliable nationally represenative estimates (n=16 out of 34,411) so we were not able to e…
Time-restricted			≥12 hours fast of food and beverages >0 kcal		Time restricted diets are commonly defined as kcal restriction for ≥12 consecutive hours per 24 hour period.3 Of all participants in our sample that restructed kcal intake ≥12 hours, 96% restricted their kcal intake 12-14 hours (only 152 out of 34,411 participants restricted kcal intake≥14 hours). Therefore, we categorized all participants who restricted their kcal intake ≥12 hours as following a…
Adapted with permission from Conrad et al. (2022). Quality of popular diet patterns in the United States: evaluating the effect of substitutions for foods high in added sugar, sodium, saturated fat, and refined grains. Current Developments in Nutrition, 12:nzac119.
The following sources were used as general reference sources in addition to those described below: Turnery-McGrievy et al. (2021). Examining commonalities and differences in food groups, nutrients, and diet quality among popular diets. Clinical Nutrition ESPEN, 41:377-385; and Chenard et al. (2019). Nutrient composition comparison between a modified paleolithic diet for multiple sclerosis and the…
1This column describes the inclusion criteria of each diet pattern. For example, participants were categorized into the vegetarian diet pattern if they consumed zero intake of meat, poultry, and seafood from any food sources including whole foods and processed foods. As another example, participants were categorized into the high protein diet pattern if they consumed ≥30% kcal from protein from a…
2Food and Nutrition Board, Institute of Medicine of the National Academies. (2005). Dietary Reference Intakes for energy, carbohydrate, fiber, fat, fatty acids, cholesterol, protein, and amino acids. The National Academies Press, Washington, DC.
3Freire. (2021). Scientific evidence of diets for weight loss: different macronutrient composition, intermittent fasting, and popular diets. Nutrition, 69:110549.
