# Supplementary material for: Micronutrient intake from three popular diet patterns in the United States: modeled replacement of foods highest in added sugar and sodium using the National Health and Nutrition Examination Survey, 2005–2018
Source: Front Nutr. 2023 Oct 13;10:1217774. doi: 10.3389/fnut.2023.1217774 (PMC10614668; doi:10.3389/fnut.2023.1217774)
Supplement: Supplementary file 3 [file Table_3.xlsx]

## Sheet: Supp. Table 3
Supplemental Table 3: Foods and beverages highest in added sugar, sodium, saturated fat, and refined grains, by diet pattern, 2005-2018 (n=34,411)
			Target food/beverage1						Alternative food/beverage2
Diet pattern			Food category		Proportion of daily nutrient intake3		Mean serving size, grams3,4		Food category		Mean serving size, grams3,4
General population5
	Added sugar		Soft drinks, with added sugar		0.267838		446.06		Soft drinks, no added sugar		440.19
	Sodium		Poultry dishes		0.0732627		134.76		Egg dishes		102.42
Low grain6
	Added sugar		Soft drinks, with added sugar		0.310572		446.06		Fruit juice, 100%		251.82
	Sodium		Poultry dishes		0.0945578		134.76		Egg dishes		102.42
Restricted-carbohydrate7
	Added sugar		Soft drinks, with added sugar		0.179039		446.06		Soft drinks, no added sugar		440.19
	Sodium		Poultry dishes		0.0853668		134.76		Egg dishes		102.42
Time-restricted8
	Added sugar		Soft drinks, with added sugar		0.356097		446.06		Soft drinks, no added sugar		440.19
	Sodium		Poultry dishes		0.0858648		134.76		Egg dishes		102.42
Adapted with permission from Conrad et al. (2022). Quality of popular diet patterns in the United States: evaluating the effect of substitutions for foods high in added sugar, sodium, saturated fat, and refined grains. Current Developments in Nutrition, 12:nzac119.
1Represents food or beverage highest in added sugar or sodium to be replaced with alternative food during modeling.
2Represents food or beverage to replace target food during modeling.
3Based on day 1 intake.
4Represents mean intake during each eating occasion among consumers.
5All participants that met inclusion criteria, including those in each diet category as well as those not categorized into diet categories.
6≤10th percentile of total grain intake.
7<45% kcal from carbohydrate.
8≥12 hours food and beverage fast.
