# Supplementary material for: Micronutrient intake from three popular diet patterns in the United States: modeled replacement of foods highest in added sugar and sodium using the National Health and Nutrition Examination Survey, 2005–2018
Source: Front Nutr. 2023 Oct 13;10:1217774. doi: 10.3389/fnut.2023.1217774 (PMC10614668; doi:10.3389/fnut.2023.1217774)
Supplement: Supplementary file 4 [file Table_4.xlsx]

## Sheet: Supp. Table 4
Supplemental Table 4: Nutrient content per serving of target and alternative foods
Nutrient/component		Target foods						Alternative foods
		Soft drinks with added sugar (n=14,113)1			Poultry dishes (n=13,408)2			Soft drinks without added sugar (n=5,263)			Egg dishes (n=7,528)			100% fruit juice (n=8,235)3
		Mean (95% CI)
Energy (kcal)		176.276	(174-179)		268.623	(265-272)		6.56679	(6-7)		183.642	(181-187)		122.782	(120-125)
Vitamin A (mg)		0	(0-0)		36.8822	(36-38)		0.0051302	(0-0)		154.253	(152-157)		12.0651	(10-14)
Vitamin D (μg)		0	(0-0)		0.153229	(0.15-0.16)		0	(0-0)		1.72212	(1.7-1.75)		0.400049	(0.38-0.42)
Vitamin E (IU)		0	(0-0)		0.971771	(0.95-0.99)		0.0010317	(0-0)		1.30618	(1.29-1.33)		0.39157	(0.38-0.41)
Vitamin K (μg)		0	(0-0)		10.1628	(9.77-10.56)		0.0046361	(0-0.01)		5.86076	(5.56-6.16)		7.16205	(5.74-8.59)
Vitamin B1(mg)		1.35e-06	(0-0)		0.119504	(0.12-0.12)		0.0177082	(0.02-0.02)		0.058477	(0.06-0.06)		0.0904067	(0.09-0.09)
Vitamin B2 (mg)		4.11e-06	(0-0)		0.214012	(0.21-0.22)		0.0807657	(0.08-0.08)		0.417703	(0.41-0.42)		0.0839301	(0.08-0.09)
Vitamin B3 (mg)		0.0198907	(0.02-0.02)		8.04436	(7.94-8.15)		0.0005864	(0-0)		0.34442	(0.32-0.37)		0.570843	(0.56-0.59)
Vitamin B6 (mg)		2.27e-06	(0-0)		0.49775	(0.49-0.5)		0.0001364	(0-0)		0.158052	(0.16-0.16)		0.152929	(0.15-0.16)
Folate (μg)		0.0012046	(0-0)		27.2	(26.4-28)		0.0133004	(-0.01-0.03)		31.2705	(30.83-31.71)		34.4875	(33.3-35.68)
Vitamin B12 (μg)		1.42e-06	(0-0)		0.359445	(0.35-0.37)		0	(0-0)		0.789694	(0.78-0.8)		0.0170747	(0.01-0.02)
Vitamin C (mg)		4.25e-05	(0-0)		2.13376	(2.02-2.25)		0.068193	(0.02-0.12)		1.08367	(0.99-1.17)		73.1312	(71.49-74.78)
Calcium (mg)		8.28109	(8.15-8.42)		31.0474	(30.13-31.96)		14.1486	(13.85-14.45)		77.3888	(75.56-79.22)		117.57	(112.83-122.31)
Magnesium (mg)		1.60136	(1.55-1.65)		29.7478	(29.36-30.13)		3.86757	(3.77-3.97)		13.5838	(13.35-13.82)		25.5099	(24.79-26.23)
Iron (mg)		0.347688	(0.34-0.35)		1.26959	(1.25-1.29)		0.36122	(0.35-0.37)		1.5149	(1.49-1.54)		0.420848	(0.41-0.43)
Zinc (mg)		0.195659	(0.19-0.2)		1.63065	(1.61-1.65)		0.0369447	(0.04-0.04)		1.25732	(1.24-1.28)		0.186793	(0.18-0.19)
Sodium (mg)		27.5431	(27-28)		608.42	(599-617)		30.6147	(30-31)		368.977	(362-376)		10.4349	(10-11)
Potassium (mg)		10.8264	(11-11)		324.902	(321-329)		29.5615	(29-30)		162.476	(160-165)		388.027	(379-397)
Sample sizes represent the total number of occasions on which the food was consumed.
1Includes carbonated water with added sugar.
2Excludes sandwich meats.
3Includes fruit and vegetable juice blends.
