# Supplementary material for: Micronutrient intake from three popular diet patterns in the United States: modeled replacement of foods highest in added sugar and sodium using the National Health and Nutrition Examination Survey, 2005–2018
Source: Front Nutr. 2023 Oct 13;10:1217774. doi: 10.3389/fnut.2023.1217774 (PMC10614668; doi:10.3389/fnut.2023.1217774)
Supplement: Supplementary file 5 [file Table_5.xlsx]

## Sheet: Supp. Table 5
Supplemental Table 5: Mean intake of energy and nutrients under conditions of modeled food replacements for the general population (n=34,411)
Nutrient/component		Baseline1			Added sugar model			Sodium model
		Mean (95% CI)
Energy (kcal)		2106.51	(2096-2117)		2038.6	(2028-2049)		2072.73	(2062-2083)
Added sugar (% energy)		13.3118	(13.2-13.5)		11.2	(11.1-11.3)		13.2	13.1-13.4)
Carbohydrate (g)		251.591	(250.3-252.9)		234.046	(232.5-235.6)		246.223	(244.8-247.6)
Protein (g)		82.0288	(81.7-82.4)		82.1069	(81.7-82.5)		76.8775	(76.5-77.3)
Total fat (g)		81.3248	(80.9-81.8)		81.2399	(80.8-81.7)		81.3207	(80.9-81.8)
Saturated fat (g)		26.5819	(26.4-26.7)		26.592	(26.4-26.8)		26.9711	(26.8-27.1)
Cholesterol (mg)		332.282	(330.7-333.9)		334.517	(332.9-336.1)		381.252	(378.3-384.2)
Fiber (g)		16.7417	(16.6-16.9)		16.8832	(16.7-17)		16.5256	(16.4-16.7)
Vitamin A (μg)		899.689	(886-913.38)		901.03	(887.38-914.68)		943.438	(929.73-957.15)
Vitamin D (μg)		17.1258	(16.38-17.88)		17.1258	(16.38-17.88)		17.7105	(16.96-18.46)
Vitamin E (IU)		8.16908	(8.1-8.23)		8.30587	(8.24-8.37)		8.29716	(8.23-8.36)
Vitamin K (μg)		108.694	(107.6-109.79)		109.404	(108.33-110.47)		106.555	(105.47-107.64)
Vitamin B1(mg)		3.52048	(3.34-3.7)		3.52172	(3.34-3.7)		3.49757	(3.32-3.68)
Vitamin B2 (mg)		3.73339	(3.6-3.87)		3.75029	(3.61-3.89)		3.81109	(3.67-3.95)
Vitamin B3 (mg)		32.4222	(31.92-32.93)		32.5283	(32.03-33.03)		29.7496	(29.23-30.27)
Vitamin B6 (mg)		4.45258	(4.28-4.63)		4.4717	(4.3-4.65)		4.32594	(4.15-4.5)
Folate (μg)		614.802	(609.38-620.22)		611.933	(606.44-617.42)		616.331	(610.91-621.75)
Vitamin B12 (μg)		54.9636	(50.38-59.55)		54.9557	(50.37-59.54)		55.1375	(50.55-59.72)
Vitamin C (mg)		163.922	(159.49-168.35)		172.742	(168.54-176.94)		164.784	(160.36-169.21)
Calcium (mg)		1080.78	(1071.72-1089.84)		1083.05	(1074.02-1092.07)		1098.13	(1089.24-1107.02)
Magnesium (mg)		325.427	(322.2-328.66)		325.696	(322.47-328.92)		319.212	(315.96-322.47)
Iron (mg)		17.5371	(17.39-17.69)		17.5359	(17.38-17.69)		17.6156	(17.46-17.77)
Zinc (mg)		14.4502	(14.32-14.58)		14.393	(14.26-14.53)		14.2939	(14.16-14.43)
Sodium (mg)		3525.05	(3509.58-3540.51)		3525.97	(3510.5-3541.44)		3437.01	(3420.67-3453.34)
Potassium (mg)		2686.21	(2669.2-2703.21)		2694.12	(2677.3-2710.95)		2624.62	(2607.03-2642.22)
All values are statistically significantly different from basline at P<0.05 using paired Wald tests.
1Current (baseline) intake.
