# Supplementary material for: Micronutrient intake from three popular diet patterns in the United States: modeled replacement of foods highest in added sugar and sodium using the National Health and Nutrition Examination Survey, 2005–2018
Source: Front Nutr. 2023 Oct 13;10:1217774. doi: 10.3389/fnut.2023.1217774 (PMC10614668; doi:10.3389/fnut.2023.1217774)
Supplement: Supplementary file 6 [file Table_6.xlsx]

## Sheet: Supp. Table 6
Supplemental Table 6: Mean intake of energy and nutrients under conditions of modeled food replacements for the low-grain diet pattern (n=3,446)
Nutrient/component		Baseline1			Added sugar model			Sodium model
		Mean (95% CI)
Energy (kcal)		1611.13	(1593-1629)		1596.29	(1578-1615)		1585.42	(1567-1604)
Added sugar (% energy)		12.9854	(12.6-13.3)		11	(10.8-11.3)		12.9	(12.5-13.2)
Carbohydrate (g)		181.925	(179.5-184.3)		177.522	(175.2-179.8)		177.84	(175.3-180.4)
Protein (g)		68.5633	(67.6-69.5)		68.8835	(68-69.8)		64.6665	(63.5-65.8)
Total fat (g)		64.1176	(63.2-65.1)		64.1279	(63.2-65.1)		64.1145	(63.2-65.1)
Saturated fat (g)		20.7336	(20.4-21)		20.7444	(20.4-21.1)		21.0298	(20.7-21.3)
Cholesterol (mg)		295.805	(291.1-300.5)		298.931	(294.3-303.5)		333.077	(323.6-342.6)
Fiber(g)		13.2366	(12.9-13.5)		13.4694	(13.2-13.8)		13.0722	(12.8-13.4)
Vitamin A (μg)		825.515	(786.98-864.05)		831.004	(792.54-869.47)		858.813	(820.2-897.43)
Vitamin D (μg)		19.8576	(17.12-22.6)		20.3018	(17.57-23.04)		20.2913	(17.54-23.04)
Vitamin E (IU)		7.11707	(6.94-7.3)		7.23191	(7.06-7.41)		7.21455	(7.04-7.39)
Vitamin K (μg)		106.339	(101.99-110.69)		110.89	(106.56-115.22)		104.712	(100.35-109.07)
Vitamin B1(mg)		3.10951	(2.58-3.64)		3.13129	(2.6-3.66)		3.09208	(2.56-3.62)
Vitamin B2 (mg)		3.50026	(3.02-3.99)		3.50807	(3.02-3.99)		3.5594	(3.08-4.04)
Vitamin B3 (mg)		25.4277	(24.43-26.43)		25.5727	(24.58-26.57)		23.4515	(22.43-24.47)
Vitamin B6 (mg)		4.24676	(3.67-4.83)		4.28159	(3.7-4.86)		4.15059	(3.57-4.73)
Folate (μg)		454.748	(443.71-465.78)		462.807	(451.92-473.7)		455.912	(444.86-466.96)
Vitamin B12 (μg)		73.5231	(53.08-93.96)		73.7358	(53.3-94.17)		73.6554	(53.22-94.09)
Vitamin C (mg)		165.376	(154.06-176.69)		185.365	(173.63-197.1)		166.033	(154.73-177.33)
Calcium (mg)		876.068	(857.37-894.77)		907.144	(888.57-925.72)		889.274	(870.68-907.87)
Magnesium (mg)		278.75	(271.56-285.94)		285.089	(278.24-291.94)		274.02	(266.79-281.25)
Iron (mg)		13.2389	(12.7-13.78)		13.279	(12.74-13.82)		13.2987	(12.76-13.84)
Zinc (mg)		11.7177	(11.43-12.01)		11.7202	(11.43-12.01)		11.5988	(11.31-11.89)
Sodium (mg)		2751.91	(2716.9-2786.92)		2747.15	(2711.96-2782.35)		2684.9	(2649.64-2720.17)
Potassium (mg)		2360.63	(2324.6-2396.65)		2465.48	(2427.98-2502.99)		2313.76	(2277.24-2350.27)
All values are statistically significantly different from basline at P<0.05 using paired Wald tests.
1Current (baseline) intake.
