# Supplementary material for: Micronutrient intake from three popular diet patterns in the United States: modeled replacement of foods highest in added sugar and sodium using the National Health and Nutrition Examination Survey, 2005–2018
Source: Front Nutr. 2023 Oct 13;10:1217774. doi: 10.3389/fnut.2023.1217774 (PMC10614668; doi:10.3389/fnut.2023.1217774)
Supplement: Supplementary file 7 [file Table_7.xlsx]

## Sheet: Supp. Table 7
Supplemental Table 7: Mean intake of energy and nutrients under conditions of modeled food replacements for the restricted-carbohydrate diet pattern (n=9,025)
Nutrient/component		Baseline1			Added sugar model			Sodium model
		Mean (95% CI)
Energy (kcal)		2158.92	(2141-2176)		2136.09	(2119-2153)		2114.43	(2097-2132)
Added sugar (% energy)		9.81117	(9.7-9.9)		9.1	(9.0-9.2)		9.6	(9.5-9.7)
Carbohydrate (g)		219.661	(217.8-221.5)		213.759	(211.9-215.6)		212.591	(210.7-214.5)
Protein (g)		89.4487	(88.8-90.1)		89.4749	(88.8-90.1)		82.6224	(81.8-83.4)
Total fat (g)		89.95	(89.2-90.7)		89.9214	(89.2-90.6)		89.9446	(89.2-90.7)
Saturated fat (g)		29.2301	(29-29.5)		29.2334	(29-29.5)		29.7426	(29.5-30)
Cholesterol (mg)		371.315	(368.2-374.5)		372.067	(368.9-375.2)		435.812	(429.6-442)
Fiber (g)		15.6933	(15.5-15.9)		15.7409	(15.6-15.9)		15.4087	(15.2-15.6)
Vitamin A (μg)		881.995	(864.88-899.11)		882.445	(865.34-899.55)		939.615	(921.96-957.27)
Vitamin D (μg)		18.5525	(16.73-20.38)		18.5525	(16.73-20.38)		19.3316	(17.51-21.16)
Vitamin E (IU)		8.64054	(8.53-8.75)		8.68652	(8.58-8.79)		8.80923	(8.7-8.92)
Vitamin K (μg)		114.89	(113.34-116.44)		115.128	(113.59-116.66)		112.072	(110.5-113.64)
Vitamin B1(mg)		3.50568	(3.18-3.83)		3.5061	(3.18-3.83)		3.47551	(3.15-3.8)
Vitamin B2 (mg)		3.87529	(3.63-4.12)		3.88097	(3.63-4.13)		3.97762	(3.73-4.23)
Vitamin B3 (mg)		34.1771	(33.3-35.05)		34.2128	(33.34-35.09)		30.6293	(29.75-31.51)
Vitamin B6 (mg)		4.39378	(4.07-4.71)		4.40021	(4.08-4.72)		4.22555	(3.91-4.55)
Folate (μg)		575.92	(568-583.84)		574.955	(567.01-582.9)		577.934	(570.01-585.86)
Vitamin B12 (μg)		66.8996	(55.56-78.24)		66.897	(55.56-78.24)		67.1286	(55.79-78.47)
Vitamin C (mg)		154.002	(147.48-160.53)		156.967	(150.51-163.42)		155.138	(148.6-161.68)
Calcium (mg)		1083.22	(1070.99-1095.45)		1083.98	(1071.77-1096.19)		1106.07	(1093.82-1118.33)
Magnesium (mg)		337.153	(332.64-341.66)		337.243	(332.74-341.75)		328.967	(324.38-333.55)
Iron (mg)		16.7917	(16.51-17.07)		16.7913	(16.51-17.07)		16.8952	(16.62-17.17)
Zinc (mg)		15.2867	(15.07-15.5)		15.2675	(15.05-15.49)		15.0809	(14.86-15.3)
Sodium (mg)		3705.48	(3677.95-3733.01)		3705.79	(3678.25-3733.33)		3589.52	(3561.65-3617.4)
Potassium (mg)		2735.06	(2711.45-2758.67)		2737.72	(2714.14-2761.3)		2653.95	(2629.5-2678.4)
All values are statistically significantly different from basline at P<0.05 using paired Wald tests.
1Current (baseline) intake.
