# Supplementary material for: Micronutrient intake from three popular diet patterns in the United States: modeled replacement of foods highest in added sugar and sodium using the National Health and Nutrition Examination Survey, 2005–2018
Source: Front Nutr. 2023 Oct 13;10:1217774. doi: 10.3389/fnut.2023.1217774 (PMC10614668; doi:10.3389/fnut.2023.1217774)
Supplement: Supplementary file 8 [file Table_8.xlsx]

## Sheet: Supp. Table 8
Supplemental Table 8: Mean intake of energy and nutrients under conditions of modeled food replacements for the time-restricted diet pattern (n=4,115)
Nutrient/component		Baseline1			Added sugar model			Sodium model
		Mean (95% CI)
Energy (kcal)		1839.63	(1817-1862)		1756.84	(1733-1781)		1809.11	(1786-1832)
Added sugar (% energy)		13.614	(13.3-13.9)		10.8	(10.5-11.0)		13.5355	(13.2-13.8)
Carbohydrate (g)		219.958	(217.3-222.6)		198.844	(195.6-202.1)		215.108	(212.4-217.9)
Protein (g)		72.3668	(71.5-73.3)		72.462	(71.6-73.4)		67.7501	(66.7-68.8)
Total fat (g)		71.0673	(70.1-72)		70.9638	(70-71.9)		71.0636	(70.1-72)
Saturated fat (g)		23.0662	(22.7-23.4)		23.0785	(22.7-23.4)		23.4179	(23.1-23.8)
Cholesterol (mg)		287.991	(284.1-291.9)		290.716	(286.8-294.6)		332.238	(325.7-338.7)
Fiber (g)		13.7258	(13.5-14)		13.8983	(13.7-14.1)		13.5305	(13.3-13.8)
Vitamin A (μg)		685.098	(643.71-726.49)		686.732	(645.39-728.08)		724.627	(683.8-765.4)
Vitamin D (μg)		10.5374	(9.02-12.05)		10.5374	(9.02-12.05)		11.0766	(9.6-12.6)
Vitamin E (IU)		6.82601	(6.7-6.95)		6.99277	(6.87-7.12)		6.94173	(6.8-7.1)
Vitamin K (μg)		92.838	(88.87-96.8)		93.7032	(89.75-97.65)		90.9062	(86.9-94.9)
Vitamin B1(mg)		2.83283	(2.37-3.3)		2.83435	(2.37-3.3)		2.81215	(2.3-3.3)
Vitamin B2 (mg)		2.75158	(2.41-3.09)		2.77219	(2.43-3.11)		2.82179	(2.5-3.2)
Vitamin B3 (mg)		25.5449	(24.8-26.29)		25.6743	(24.93-26.42)		23.2159	(22.4-24)
Vitamin B6 (mg)		3.41458	(2.95-3.88)		3.43788	(2.97-3.91)		3.30287	(2.8-3.8)
Folate (μg)		505.155	(495.1-515.21)		501.658	(491.49-511.82)		506.537	(496.5-516.6)
Vitamin B12 (μg)		41.1833	(32.25-50.11)		41.1736	(32.24-50.1)		41.3403	(32.4-50.3)
Vitamin C (mg)		122.047	(112.17-131.93)		132.801	(123.11-142.49)		122.826	(113-132.7)
Calcium (mg)		882.777	(865.31-900.25)		885.539	(868.14-902.94)		898.455	(881.2-915.7)
Magnesium (mg)		260.151	(254.72-265.58)		260.479	(255.06-265.9)		254.536	(249-260.1)
Iron (mg)		14.3692	(14.04-14.7)		14.3677	(14.04-14.7)		14.4401	(14.1-14.8)
Zinc (mg)		11.7085	(11.39-12.03)		11.6389	(11.32-11.96)		11.5674	(11.2-11.9)
Sodium (mg)		3166.39	(3127.87-3204.91)		3167.52	(3129.01-3206.03)		3086.84	(3046.9-3126.8)
Potassium (mg)		2224.32	(2189.94-2258.69)		2233.97	(2199.76-2268.17)		2168.67	(2132.8-2204.5)
All values are statistically significantly different from basline at P<0.05 using paired Wald tests.
1Current (baseline) intake.
